# Supplementary material for: GRK5 as a Novel Therapeutic Target for Immune Evasion in Testicular Cancer: Insights from Multi-Omics Analysis and Immunotherapeutic Validation
Source: Biomedicines. 2025 Jul 21;13(7):1775. doi: 10.3390/biomedicines13071775 (PMC12292343; doi:10.3390/biomedicines13071775)
Supplement: Supplementary file 1 [file biomedicines-13-01775-s001.zip]

Archive with 5 entries (5 files):
- Supplementary figures.pdf
- Supplementary Table S1.csv
- Supplementary Table S2.csv
- Supplementary Table S3.xlsx
- Supplementary Table S4.xlsx
