# Supplementary material for: GRK5 as a Novel Therapeutic Target for Immune Evasion in Testicular Cancer: Insights from Multi-Omics Analysis and Immunotherapeutic Validation
Source: Biomedicines. 2025 Jul 21;13(7):1775. doi: 10.3390/biomedicines13071775 (PMC12292343; doi:10.3390/biomedicines13071775)
Supplement: Supplementary file 1 [file biomedicines-13-01775-s001.zip › Supplementary Table S2.csv]

bcr_patient_barcode	type	PFI.1	PFI.time.1
TCGA-2G-AAEW	TGCT	1	143
TCGA-2G-AAEX	TGCT	0	1259
TCGA-2G-AAF1	TGCT	0	1403
TCGA-2G-AAF4	TGCT	0	2315
TCGA-2G-AAF6	TGCT	1	810
TCGA-2G-AAF8	TGCT	1	3149
TCGA-2G-AAFE	TGCT	1	617
TCGA-2G-AAFG	TGCT	1	2495
TCGA-2G-AAFH	TGCT	0	1375
TCGA-2G-AAFI	TGCT	0	675
TCGA-2G-AAFJ	TGCT	1	313
TCGA-2G-AAFL	TGCT	1	38
TCGA-2G-AAFM	TGCT	0	503
TCGA-2G-AAFN	TGCT	0	773
TCGA-2G-AAFO	TGCT	0	685
TCGA-2G-AAFV	TGCT	0	1389
TCGA-2G-AAFY	TGCT	0	1099
TCGA-2G-AAFZ	TGCT	0	1353
TCGA-2G-AAG0	TGCT	1	90
TCGA-2G-AAG3	TGCT	0	1593
TCGA-2G-AAG5	TGCT	1	451
TCGA-2G-AAG6	TGCT	0	2231
TCGA-2G-AAG7	TGCT	0	2475
TCGA-2G-AAG8	TGCT	0	2289
TCGA-2G-AAG9	TGCT	0	2234
TCGA-2G-AAGA	TGCT	0	2439
TCGA-2G-AAGC	TGCT	1	317
TCGA-2G-AAGE	TGCT	1	121
TCGA-2G-AAGF	TGCT	1	139
TCGA-2G-AAGG	TGCT	0	2611
TCGA-2G-AAGI	TGCT	1	2193
TCGA-2G-AAGJ	TGCT	1	171
TCGA-2G-AAGK	TGCT	1	713
TCGA-2G-AAGM	TGCT	0	3891
TCGA-2G-AAGN	TGCT	0	3656
TCGA-2G-AAGO	TGCT	0	4026
TCGA-2G-AAGP	TGCT	0	4018
TCGA-2G-AAGS	TGCT	0	4816
TCGA-2G-AAGT	TGCT	1	15
TCGA-2G-AAGV	TGCT	0	4527
TCGA-2G-AAGW	TGCT	0	4899
TCGA-2G-AAGX	TGCT	1	4323
TCGA-2G-AAGY	TGCT	1	623
TCGA-2G-AAGZ	TGCT	0	5233
TCGA-2G-AAH0	TGCT	1	107
TCGA-2G-AAH2	TGCT	0	6060
TCGA-2G-AAH3	TGCT	0	1822
TCGA-2G-AAH4	TGCT	0	6210
TCGA-2G-AAH8	TGCT	0	2248
TCGA-2G-AAHA	TGCT	0	3349
TCGA-2G-AAHC	TGCT	0	5539
TCGA-2G-AAHG	TGCT	0	1819
TCGA-2G-AAHL	TGCT	0	7081
TCGA-2G-AAHN	TGCT	0	6445
TCGA-2G-AAHP	TGCT	1	816
TCGA-2G-AAHT	TGCT	0	542
TCGA-2G-AAKD	TGCT	0	6340
TCGA-2G-AAKG	TGCT	1	122
TCGA-2G-AAKH	TGCT	0	6862
TCGA-2G-AAKL	TGCT	0	7023
TCGA-2G-AAKM	TGCT	0	6972
TCGA-2G-AAL5	TGCT	1	3723
TCGA-2G-AAL7	TGCT	1	2
TCGA-2G-AALP	TGCT	0	2645
TCGA-2X-A9D5	TGCT	0	435
TCGA-2X-A9D6	TGCT	0	607
TCGA-4K-AA1G	TGCT	0	436
TCGA-4K-AA1H	TGCT	0	518
TCGA-4K-AA1I	TGCT	0	3
TCGA-4K-AAAL	TGCT	1	147
TCGA-S6-A8JW	TGCT	0	698
TCGA-S6-A8JX	TGCT	0	552
TCGA-S6-A8JY	TGCT	0	278
TCGA-SB-A6J6	TGCT	0	413
TCGA-SB-A76C	TGCT	0	42
TCGA-SN-A6IS	TGCT	0	496
TCGA-SN-A84W	TGCT	0	293
TCGA-SN-A84X	TGCT	0	312
TCGA-SN-A84Y	TGCT	1	44
TCGA-SO-A8JP	TGCT	0	540
TCGA-VF-A8A8	TGCT	0	1131
TCGA-VF-A8A9	TGCT	0	1119
TCGA-VF-A8AA	TGCT	1	1059
TCGA-VF-A8AB	TGCT	0	760
TCGA-VF-A8AC	TGCT	0	1083
TCGA-VF-A8AD	TGCT	1	276
TCGA-VF-A8AE	TGCT	0	727
TCGA-W4-A7U2	TGCT	0	1263
TCGA-W4-A7U3	TGCT	0	149
TCGA-W4-A7U4	TGCT	0	738
TCGA-WZ-A7V3	TGCT	0	753
TCGA-WZ-A7V4	TGCT	0	894
TCGA-WZ-A7V5	TGCT	0	1061
TCGA-WZ-A8D5	TGCT	0	774
TCGA-X3-A8G4	TGCT	0	856
TCGA-XE-A8H1	TGCT	0	209
TCGA-XE-A8H4	TGCT	0	559
TCGA-XE-A8H5	TGCT	0	1217
TCGA-XE-A9SE	TGCT	0	708
TCGA-XE-AANI	TGCT	0	1041
TCGA-XE-AANJ	TGCT	1	328
TCGA-XE-AANR	TGCT	0	14
TCGA-XE-AANV	TGCT	1	1370
TCGA-XE-AAO3	TGCT	0	2857
TCGA-XE-AAO4	TGCT	0	367
TCGA-XE-AAO6	TGCT	0	240
TCGA-XE-AAOB	TGCT	1	231
TCGA-XE-AAOC	TGCT	0	270
TCGA-XE-AAOD	TGCT	0	2058
TCGA-XE-AAOF	TGCT	0	1268
TCGA-XE-AAOJ	TGCT	1	266
TCGA-XE-AAOL	TGCT	0	13
TCGA-XY-A89B	TGCT	0	471
TCGA-XY-A8S2	TGCT	0	672
TCGA-XY-A8S3	TGCT	0	843
TCGA-XY-A9T9	TGCT	0	281
TCGA-YU-A90P	TGCT	0	2069
TCGA-YU-A90Q	TGCT	0	1964
TCGA-YU-A90S	TGCT	0	971
TCGA-YU-A90W	TGCT	0	1113
TCGA-YU-A90Y	TGCT	1	17
TCGA-YU-A912	TGCT	0	866
TCGA-YU-A94D	TGCT	0	2167
TCGA-YU-A94I	TGCT	0	536
TCGA-YU-AA4L	TGCT	1	105
TCGA-YU-AA61	TGCT	0	864
TCGA-ZM-AA05	TGCT	0	1126
TCGA-ZM-AA06	TGCT	0	1498
TCGA-ZM-AA0B	TGCT	0	838
TCGA-ZM-AA0D	TGCT	0	848
TCGA-ZM-AA0E	TGCT	0	811
TCGA-ZM-AA0F	TGCT	0	681
TCGA-ZM-AA0H	TGCT	0	1736
TCGA-ZM-AA0N	TGCT	1	490
