# Supplementary material for: GRK5 as a Novel Therapeutic Target for Immune Evasion in Testicular Cancer: Insights from Multi-Omics Analysis and Immunotherapeutic Validation
Source: Biomedicines. 2025 Jul 21;13(7):1775. doi: 10.3390/biomedicines13071775 (PMC12292343; doi:10.3390/biomedicines13071775)
Supplement: Supplementary file 1 [file biomedicines-13-01775-s001.zip › Supplementary Table S3.xlsx]

## Sheet: Sheet1
mutated genes	amplified genes	over-expressed genes	overlapping genes
MUC2	PIK3C2G	IGKC	KIT
KIT	RERGL	IGHG1	KRAS
TVP23C	SLCO1B1	IGKV3-20	ERC1
MUC4	PLCZ1	IGKV4-1	GRID2IP
FRG1BP	PLEKHA5	IGHM	PNPLA4
KRAS	RN7SL459P	POU5F1	JARID2
MUC6	RN7SL67P	GDF3	RAC1
OBSCN	CAPZA3	IGHG3	PIK3CD
TTN	AEBP2	DPPA3	DMD
CDC27	YBX3	KHDC3L	PLEKHG4B
LAMA5	GALNT8	IGLC3	SP4
CELSR1	DYRK4	CLDN6	POLA1
PLEC	FAM66C	IGLC2	ITPR2
MUC17	ZNF705A	IGKV1-5	RHNO1
MT-CYB	NDUFA9	IGLV2-14	WNT5B
AHNAK2	A2M	DPPA5	ABCC9
HECTD4	TMEM52B	IGHV3-23	ICE1
LAMC3	A2MP1	IGLV2-23	KDM5A
DDX11	OLR1	IGLV1-40	RBM3
MUC5B	MFAP5	ETV4	GXYLT1
NRAS	SLC2A3	IGLV1-47	VSIG2
FAM104B	TAS2R43	IGKV3-11	MCM10
ERC1	CLEC2D	IGHV5-51	ATP8B1
NBPF1	TAS2R42	CYP2S1	ZNF680
STAB1	PYROXD1	MMP9	FGD1
HSF4	KLRF1	IGLV1-44	E2F7
NEB	CLEC6A	IGHV3-30	FOXM1
MUC16	TAS2R30	CCL19	A2M
ANKRD11	TAS2R46	IGHV1-18	STC1
PIEZO1	RN7SKP161	JCHAIN	MCM7
BMP2K	TAS2R19	IGKV3-15	CPSF6
MEGF8	KLRF2	IGLV6-57	TMPRSS13
ITPR3	FAM86FP	IGHG2	TWIST1
ABCC8	KLRG1	IGHV4-39	CECR2
BIRC6	KLRC4	TFAP2C	ADAMTS8
DSCAML1	TAS2R31	MT1H	NRIP2
RHPN2	CLECL1P	CCL5	TLR7
ZNRF3	CLEC12A	NANOG	PRDM10
SRCAP	LINC00612	IGHA1	APLP2
SZT2	AKAP3	CXCL10	MKI67
FAT3	LINC00937	SFRP2	PRODH
CREBBP	PRR4	KLRG2	NOL9
HUWE1	LINC00987	LYZ	UVRAG
RYR1	CLEC12B	IGHV4-34	WNT11
SDK1	CLEC4E	ERVH48-1	DDIAS
EPAS1	CLEC2A	IGLV3-21	ZBTB10
FAM186A	KLRK1	IGLV2-11	FRS2
CRB2	RECQL	ESRP1	GNL3L
CROCC	TNFRSF1A	RAB15	ZNF41
TCHH	PRMT8	IGHV2-5	FNDC3B
DEK	FAM90A1	IGHV3-33	GTF2IRD2P1
PKD1	CLEC4A	ALPL	CTPS2
KMT2B	TAS2R64P	SLC7A3	NANOG
KRTAP10-10	GYS2	SPINT1	USP13
FANK1	NCAPD2	C1QA	RET
BICDL1	SLCO1A2	C1QC	PDE3A
ABCD1	TAS2R14	MT1G	SKI
PCLO	PZP	CXCL9	ASB2
ZFR2	PHC1	GIP	GTF2IRD1
AKAP13	GABARAPL1	L1TD1	KDM5C
MAGEC1	RAD51AP1	HLA-DRB5	CASD1
ZNF814	KLRD1	F2RL1	GPNMB
DCHS1	KLRC3	HLA-DRA	ESRP1
ZZEF1	LTBR	PDPN	ARHGEF16
PLXND1	KLRC2	PCAT14	MTERF1
LRRCC1	KLRC1	CD52	PMS2
PCMTD1	MAGOHB	NKG7	ADAM22
ZFHX4	KLRB1	ESRG	ATN1
MLLT3	RN7SL391P	DSP	PHTF2
UNC79	NTF3	TEAD4	ZMIZ1
MN1	SCNN1A	FZD5	OTUD5
ZAN	PDE3A	VENTX	IGF2BP2
SPTBN5	CLEC4D	IGHV1-46	FOLR2
TAS1R3	SLCO1B3	SCGB3A2	FOLR1
DLG5	CD9	HLA-DRB1	ST14
MFHAS1	NANOGP1	IGHV3-74	ITGA8
GRID2IP	RN7SL69P	LGALS2	PIM2
RRAD	SCARNA10	SOX15	TRPC6
BAHCC1	M6PR	CPXM1	CASK
PNPLA6	STYK1	RPL13AP25	GPR160
MEGF10	CD27	PRDM14	EIF1AX
PLXNC1	IAPP	RPRM	EHHADH
ATAD5	VAMP1	HLA-DRB6	TULP3
CNNM1	GOLT1B	GZMA	SCARF2
CUX1	SLCO1C1	TIMM10B	BAZ1B
PNPLA4	NECAP1	MYBL2	YEATS2
BCL11B	FOXJ2	NLRP7	KCNJ5
TPTE2	SLCO1B7	CD3D	SUV39H1
RUNX2	PLEKHG6	BASP1	RTN4R
ANKHD1	AICDA	CDH1	OSBPL8
SLIT1	KCNA1	C1QB	SYN1
PHKB	CLEC7A	CD79A	MXRA5
CSGALNACT2	RIMKLB	AURKB	KRBOX4
NOTCH1	CLEC2B	MYCN	OAF
KMT2C	CLEC1A	LIN28A	DGCR2
NSD1	CLEC1B	CCND2	FAM181B
DCP1B	KCNA6	GPX2	STRAP
LRP2	KCNA5	NANOGP1	LZTS1
RP1L1	CD69	MTND4P12	TCEANC
DSPP	SLC2A14	IGLV2-8	TBC1D22A
FLG	ANO2	CTSS	FUT4
ILDR2	C12ORF4	MPEG1	MTHFD1L
SPTA1	MRPL51	TARDBP	ZBED1
SPTAN1	A2ML1	ZFP42	LMTK2
SREBF1	TAPBPL	GPRC5A	FGL2
PRSS36	SPX	PIM2	SLC37A2
ADGRV1	CLEC9A	CHST2	PRRG1
CSMD1	C3AR1	TUBB2B	MMP1
DGKZ	KLRA1P	PLA2G7	FOXP3
MYO16	VWF	ISG15	TSKU
TELO2	LRTM2	SLAMF7	TTYH3
ANK3	PRH1	CYBB	VWF
ITPR1	PRH2	LTB	CLIP2
KIF1B	FOXM1	QPRT	BZW2
JARID2	IQSEC3	SOX4	XG
CHD4	KCNJ8	LIM2	LRRC47
TPRX1	NOP2	RAC2	SHROOM4
MFF	CHD4	HLA-DQA1	CCDC120
PRKDC	GPR162	CD2	GATA3
TYRO3	CLEC4C	TET1	MED14
APOB	CLSTN3	TK1	PHRF1
ATXN3	LINC00940	CD53	ANO9
MAPK8IP3	CMAS	DPPA3P2	ADGRG2
AQP7	IFFO1	NANOGP8	YWHAG
ATG2A	USP5	ADAMDEC1	DUSP16
SACS	WNK1	MMP12	ZNF81
C2ORF81	LRRC23	ITM2C	ZNF3
MDN1	MLF2	CXCR4	ZNF12
TBCD	GAPDH	PLAU	ZNF33A
MYH14	SPSB2	CST7	SCARA3
NLGN2	PARP11	LOXL2	FOXJ2
HRNR	FGF23	CRYGEP	USP5
GLYCTK	KDM5A	ZNF486	ADAMTS15
COL5A1	TAS2R50	GZMB	TSPAN13
PTPN23	TAS2R20	TFCP2L1	RBAK
CNTN5	PRB2	ELOVL6	BICD1
RGS9	NANOG	IGHG4	DAGLB
ATP4A	SLC6A12	HLA-DQA2	BNIP3
PDS5A	CBX3P4	DSG2	ZNF74
LAMA2	LAG3	PPP1R14BP3	CROT
PCDHB4	CCND2	DLG3	GRHL2
LAMB2	PEX5	RGS10	MYO1G
ZNF512B	SLC6A13	ITGB2	POFUT1
COL15A1	WNT5B	RNASE6	ARHGAP42
PSMD11	CACNA1C	PRF1	MRPS35
MYH7B	NANOGNB	DNMT3L	CARD11
PGAP6	B4GALNT3	MEX3A	LPXN
CAMSAP3	ABCC9	PLA2G2D	CWF19L2
TTC38	CRACR2A	PLBD1	SDC2
MIER2	RHNO1	CD3E	SLC25A13
FRY	TEAD4	ZSCAN10	GPM6B
ATRX	DCP1B	ERCC6L	GPR19
SDK2	DPPA3	CENPA	CYBB
PCDH15	FGF6	BNIP3P17	GRK5
FCGBP	ACRBP	IGHV3-49	PLEKHG6
ADGRB2	DSTNP2	TOR3A	ELFN1
EYS	PIANP	DPPA4	ZNF853
RYR3	ETV6	FOXH1	TYW1B
RYR2	EMG1	GLIPR2	ACY3
OBSL1	TAS2R7	IGSF6	PDE7A
WDR87	TAS2R8	FCGR3A	BAG3
FAM182B	TAS2R10	SERPINA1	GDF3
GNAQ	TAS2R13	PPM1H	DSEL
ADAMTS17	LDHB	PODXL	TRRAP
ADGRD2	TULP3	NFE2L3	GUCY2C
VPS13B	LPCAT3	ARL4C	IRX1
RAC1	RN7SL380P	CDT1	DFFB
HERC2	SCARNA12	PLEK	OTUD6B
HERC1	FAM138D	BATF	GABARAPL1
ZFC3H1	CD163L1	EFEMP1	NDC80
RTN4RL2	TAS2R9	MZB1	LAPTM4B
LRP1B	TPI1	CLEC4D	VENTX
SCRIB	CDCA3	FOXI3	CASP5
PABPC3	FKBP4	DSTNP2	ETV6
MUC21	ITFG2	ACP5	KLHL15
SYMPK	LINC00942	AIF1	PDGFD
NAT10	COPS7A	FAM162B	ETV1
EGFLAM	ENO2	TSPAN13	ADAMDEC1
RFC3	RNU4ATAC16P	TRAC	BCOR
RFX1	P3H3	CHI3L1	SLC2A3
HSPG2	CD4	TYROBP	SLC8A1
CACNA1C	GDF3	GALNT6	FAM200A
EPRS1	RPL13P5	MDFI	EMG1
PLXNB2	PTMS	SPTSSA	FZD1
ADAMTS2	ADIPOR2	FCER1G	FZD4
INTS4	RAD52	IGF2BP1	TFE3
RESF1	LPAR5	VANGL2	THY1
RHBDF1	ERC1	SLC25A6	WBP11
ZNF799	PTPN6	PSMA1	DOCK1
SLC37A1	ZNF384	ST6GAL1	CD9
NFATC2	NRIP2	SOCS3	CD69
PIDD1	GNB3	PRDM1	SMS
SPHKAP	TSPAN9	CDH3	MTERF3
TET1	ST8SIA1	VRTN	FSCN1
MYO18B	CD163	FTL	SEMA3E
EZH2	CCDC77	TRNP1	YARS2
PGR	ATN1	CCR1	LRP6
NCOR2	APOBEC1	S100A14	SYTL5
SMARCA4	C1RL	RPL13AP20	FAM120C
ZNF592	ING4	ANP32E	TNFRSF1A
PIK3CD	C12ORF57	PMAIP1	LPAR5
VPS13C	NINJ2	LAPTM5	ECHS1
SERINC2	TIGAR	GIMAP4	TGS1
AHDC1	PRB3	TNFRSF1B
DMD	PRB4	SASH3
ZNF469	ACSM4	SUSD2
TIAM1	PHB2	IGKV1-12
CPSF1	FBXL14	IGHA2
PLEKHG4B	RBP5	LAD1
TNRC18	PRB1	TMEM51
GSX2	C1R	PRSS8
NOTCH3	C1S	HLA-DOA
NPR2	CACNA2D4	CXCL11
NRAP	STRAP	SFN
SEMA6B	MGST1	AC144530.1
ADGRE5	SOX5	RAB3B
SNAPC4	ETNK1	GDPD2
MAFA	LMO3	TXN
SIGLEC1	DERA	GNAI3
RFLNB	SLC15A5	HPDL
SP4	EPS8	TREM2
ZNF646	C2CD5	EIF4EBP1
LTBP3	CREBL2	CCR5
IFT140	PTPRO	GRB7
ANKRD50	DDX47	MMP24
CUL4A	GPRC5D	CD4
MAG	RN7SKP162	CDA
OPLAH	CDKN1B	GAPDHP1
TNXB	GPR19	RBBP9
DUSP4	GPRC5A	GYG2
TKFC	HEBP1	BCL2A1
VARS2	GSG1	PYY
KRTAP1-1	MANSC1	TRIM71
FLNB	IRAG2	CORO1A
ITGA2B	BORCS5	MDK
CDKN1C	DNAI7	JUP
RIPOR1	DUSP16	CXCR3
ITGAX	LRP6	LCK
SPTBN2	RASSF8	TCF19
ITGB2	HTR7P1	RPP25
TBL3	EMP1	TDGF1
POLA1	ETFRF1	RAB25
CEL	LINC00477	SNX10
TUBGCP6	RNA5SP353	ECEL1P1
RIMBP3	RN7SL38P	CRABP1
EMILIN2	BCL2L14	SELL
PLEKHN1	APOLD1	SPRY4
TRPV6	LINC02909	GIMAP7
MAZ	RN7SKP262	HLA-DQB2
MBD1	RERG	B3GNT7
NAV1	KRAS	HNRNPCP2
NAV3	BCAT1	GZMH
PPL	LOH12CR2	CDCA7
RUSC2	FAM234B	EFNA4
HAUS7	GRIN2B	CTHRC1
TRIO	LINC01559	ZNF296
MAGI2	H4C16	SIT1
SMG1	ERP27	OAS2
ZC3H11A	SMCO3	CD7
ALOX12B	WBP11	IL2RB
ALPG	RN7SKP134	PIM1
SNRNP200	ARHGDIB	TRIL
PHF20L1	MGP	FPR3
TTF1	SSPN	SALL4
ATF7	LMNTD1	TSPAN9
TYK2	H2AJ	APLNR
FAM205A	RPL30P11	CEACAM6
ITPR2	GUCY2C	RCC2
KANSL1L	C12ORF60	DSCC1
JAK2	ATF7IP	RGS16
ANO7	ART4	FBN3
UBE2M	RNA5SP354	CD14
ZNF609	BHLHE41	FAM171A2
SETX	ITPR2	HLA-DPB2
DYNC2H1	RN7SL676P	CD8A
KCNH2	PDE6H	TNFAIP8L2
FRMD4A	PLBD1	DEFB1
CHGA	INTS13	BMF
LYST	C12ORF71	SNN
CHRNB2	FGFR1OP2	MIXL1
ZNF322	STK38L	MRPL15
IL34	MED21	RRS1
OSBPL1A	BMAL2	KIT
AXDND1	SMCO2	MBOAT1
DDX60	PPFIBP1	OTX2
MEF2A	TM7SF3	TRIB3
BLTP1	MRPS35	IGHGP
MRC2	REP15	HLA-H
ZNF831	KLHL42	CD24
NYAP1	RN7SKP15	ST14
SEC16A	MANSC4	LITAF
ZC3H18	PTHLH	SOAT2
ZNF598	FAR2	ZNF385A
GIGYF1	TSPAN11	CXCR2P1
MAPK7	FGD4	ARHGDIB
ZNF628	H3-5	MIA2
DNAH17	STMN1P1	IFIT3
FAT4	SINHCAF	RRP9
PKHD1L1	CAPRIN2	DOK2
KMT2A	LINC00941	RPL21P28
NISCH	RNA5SP355	MYCL
IRS2	CCDC91	KCNJ8
AR	AMN1	RARB
FGFRL1	DDX11	HCK
ABCA2	OVCH1	IL22RA1
CDHR5	IPO8	RENBP
EIF3J	ERGIC2	INA
CIC	ETFBKMT	LILRB4
CAMTA2	TMTC1	EPHB3
DISP2	DENND5B	FZD10
COL14A1	RESF1	POLR3K
HELZ2	BICD1	SIX2
DOCK7	RNA5SP356	EPCAM
CLASRP	CPNE8	ZDHHC9
PTPRT	ALG10B	MKI67
DRICH1	RNA5SP359	NNAT
PDLIM1	YARS2	NRROS
SMC3	RNA5SP358	GBP4
PPP1R16A	DNM1L	KIF4A
DYRK1B	SYT10	VAV2
EMID1	ALG10	CCL26
RHNO1	PKP2	UBE2C
KCNH6	OPCML	CD83
WNT5B	NTM	STARD8
WNK1	DCPS	FAM124B
KRT32	PATE3	PRR15
MMS22L	RN7SL351P	NDUFA1
CHPF2	ETS1	TNFRSF4
ADGRL1	PRDM10-DT	BEND3
GSDMD	KIRREL3	SDC3
HECW2	THYN1	PDIA4
RTL9	NCAPD3	POP7
CNKSR2	ACAD8	SPI1
NLRP1	TIRAP	CST1
GALR1	FAM118B	MRPS35
CNP	SLC37A2	DERA
STKLD1	FLI1	IDH2
MED12L	STT3A	KRT19
COL6A3	DDX25	GLDC
KIF17	FEZ1	GSTP1
SHANK1	ARHGAP32	PBDC1
GUCY2D	TMEM218	CDX1
N4BP2	NFRKB	GPR153
MED16	SPATA19	SDC1
SLCO4C1	JAM3	PCDH1
ARAP1	KCNJ5	RGS19
UBR2	ADAMTS8	PRR11
DNAJC13	RN7SKP121	ITGAX
UTRN	PKNOX2	TRDC
AKNA	TP53AIP1	SOX17
HCFC1	KCNJ5-AS1	SOCS4
VWA7	GLB1L3	GAPDHP14
HTT	PATE4	LAPTM4B
NELFB	ADAMTS15	CLDN7
CEP164	VPS26B	ARSI
ARHGAP39	ZBTB44	COL26A1
SPIN2A	RPUSD4	SNRPGP2
TXNDC2	APLP2	SALL2
RPL5	PATE2	CKAP4
HK2	BARX2	LRP4
HIVEP1	ACRV1	RAP2B
ADGRL2	SNX19	FOLR1
ATP2B2	HYLS1	UTP14A
WDR24	LINC02873	RNF113A
NELFA	SRPRA	COA7
MEX3C	CDON	NRAS
PACS2	TMEM45B	PECAM1
XDH	ST3GAL4	APEX1
BRD9	PATE1	NCF2
SYNE2	RNU6ATAC12P	ABI3
KLC4	KRT18P59	UBL4A
FRS3	FOXRED1	LY86
PRICKLE2	CHEK1	SLC43A1
CEP170B	GLB1L2	GABRA3
PLEKHH1	PRDM10	TUBB
COL6A5	RN7SL167P	SMIM10L1
COL17A1	IGSF9B	SEPHS2
LHCGR	B3GAT1	DDIT4L
LIPE	KCNJ1	SPTLC2
KDM2A	EI24	APEX2
GDF10	ST14	DNMT3B
NCOA7	RN7SKP279	PHLDA3
ILVBL	PUS3	NLRP9
CPS1	CCDC15	CXCL13
NINL	HEPACAM	PHLDA2
DIP2C	TMEM225	EVI2B
PDCD11	OR4D5	NDUFB11
ACIN1	ROBO3	PLA2G4F
CR1	OR8B8	POMK
RNF213	OR6T1	COL1A1
HK3	OR10S1	OLFML3
ZSWIM6	OR6X1	MMP14
SLCO3A1	OR8D2	EPHB4
FANCM	ZNF202	RBPMS2
PTPRF	SIAE	NMRK2
ESPNL	OR8B4	SLC2A3
HLX	OR8B3	SEMA4C
IQGAP1	NRGN	NUDT15
MST1	OR8D1	DPPA2
TDRD6	OR10G7	CD27
EML6	OR8B2	TNFSF10
AZU1	OR8B12	ELK3
FOXA1	ROBO4	CCL8
ZDHHC11	OR10G4	MT1F
ADGRB1	RNA5SP352	LYN
SHROOM3	VWA5A	COL3A1
MCM3AP	MSANTD2	SELPLG
DPP3	OR10G8	LILRB2
PRRT4	OR6M1	MSC
CLIP1	OR8A1	STOM
FAM8A1	PANX3	PLOD1
PUM2	GRID2	SH3BGRL3
ABCC9	HEPN1	LIN28B
ST6GALNAC1	OR10D3	MARCKS
ICE1	ESAM	MXRA5
WDR90	TBRG1	PCYOX1
TRIP12	SPA17	PHKA1
SYNE1	OR10G9	SH2D2A
TRIP13	VSIG2	SLC44A1
YLPM1	OR8D4	PPM1N
GOLGA6L1	HSPA8	DACT2
HMCN1	BSX	CCL18
BCO2	SNORD14E	KIF26A
DHX30	UBASH3B	FGD1
RAB34	SNORD14D	PERP
PDZD4	SCN3B	APOL6
NRXN2	SNORD14C	UNC93B1
PTPRS	CLMP	RPS15AP1
DOCK11	JHY	RPL6P27
CHCT1	GRAMD1B	ERBB3
ATG2B	CRTAM	GNLY
SOGA3	RNU4ATAC10P	SHD
MT-ND4	BLID	HSH2D
ERICH1	SORL1	IL6R
CACNA1H	RNU4ATAC5P	SLC38A1
BSN	GRIK4	XBP1
MAPK8IP2	SC5D	MREG
RBBP8NL	TBCEL	ATP12A
AP3D1	TECTA	GM2A
RGPD4	OAF	KRT8
ARMC3	TLCD5	CARD11
SRRM2	TRIM29	ATP2A3
EPG5	ARHGEF12	HSD17B10
NUP188	POU2F3	MSN
FBN3	DMD	HUNK
KMT2E	PPP2R1B	KRT18
NEURL4	PTS	SPN
CHST2	NECTIN1	CCNA2
LATS2	ARHGAP20	PPP1R3B
MACF1	TMPRSS13	CD38
MED23	RNA5SP350	FAM83D
PCDH7	COLCA1	RELL1
PCCA	ZC3H12C	PDE6G
FBXL19	HOATZ	UTF1
KIF7	PLET1	SBK1
DGLUCY	POU2AF3	RPS20P14
NOC4L	POU2AF2	AARS2
CYP1A1	DLAT	OSBPL3
RANBP2	ZW10	GPSM3
RAPGEF1	IL10RA	ZNF385D-AS1
KDM5A	SDHD	TRBC2
GRIA4	FDX1	DTX3L
RBM3	ANKK1	WNT5B
APBB3	CFAP68	IGHV3-43
MYH10	PIH1D2	RASL10B
PRAMEF4	NKAPD1	PTAFR
GXYLT1	C11ORF52	CRB3
C1QBP	LAYN	KLRB1
IGSF3	BTG4	N4BP3
MYO7A	BCO2	IL2RG
ASXL2	SIK2	SLC35F6
NCAM1	USP28	PIK3AP1
ADGRE1	FDXACB1	CYBA
MYRF	IL18	EIF2AK2
NAP1L3	NCAM1	SEMA6B
BTN2A2	CRYAB	WDHD1
HYDIN	DIXDC1	FOLR2
EPHB4	HTR3B	PPIAP22
CACNA1E	RN7SKP273	IDO1
CFAP46	POU2AF1	ZNF121
ERICH6	TIMM8B	MRM1
ERBB2	JARID2	PAK1IP1
UBR3	DRD2	VAMP8
SSBP3	CLDN25	TRIM21
PCDH8	HSPB2	MAFB
ZNF205	TTC12	SECTM1
ZNF236	TEX12	RPS4X
TCIRG1	ATF4P4	PYCARD
SI	TMPRSS5	NOP10
PRDM2	RNA5SP351	QPCT
SIPA1	ALG9	NDC1
SKIC2	RDX	CCL4L2
EHBP1L1	HINFP	DEPTOR
SPEG	FOXR1	SLC25A16
FGD4	DDX6	SPP1
OTUD4	ABCG4	IFIT2
VSIG2	H2AX	CXCL14
DGKQ	CBL	IGSF3
GTF2H1	SIDT2	GIMAP6
ACE	RNF26	PDLIM1
USP9Y	BACE1	IER5
CARD10	SLC37A4	ALDH18A1
DDX3X	TREH	PTPRC
METTL13	FXYD2	CD300A
GYS1	RNF214	NES
CCDC73	PCSK7	GOLT1B
RAPGEF3	CADM1	IRX4
GAS2L2	CCDC153	CTSW
BRWD1	THY1	UGCG
CAMK4	USP2	FURIN
PI4K2A	CD3D	SH3PXD2A
NF1	C11ORF87	DENR
DHDH	RNY4P6	IRX1
MCM10	HMBS	S1PR4
CCDC154	KMT2A	AOAH
NFX1	HTR3A	GPR137B
MTIF3	VPS11	TAGLN3
CBS	ZBTB16	YWHAG
MMS19	CD3E	AQP3
ROBO3	REXO2	ARMT1
ATP8B1	DPAGT1	MICB
OSBP2	NXPE1	DHX33
PITPNM1	CD3G	EEF1B2P6
PHF2	RN7SL688P	TMEM164
CILP2	BCL9L	ABHD12B
TMEM132C	FXYD6	FBP1
AXIN1	MCAM	LINC00189
KNL1	SCN4B	ENO2
FZD8	PDZD3	PSORS1C2
PIK3CA	TMEM25	NANOS3
MARF1	APOC3	IL27RA
EIF5B	CENATAC	CLDN4
VGLL4	PAFAH1B2	PDCD1
DEPDC5	MPZL2	PUS7
DLC1	CXCR5	SRGN
DIAPH1	TTC36	TNFRSF18
RHOT1	SIK3	LDLRAP1
COL21A1	JAML	DHTKD1
DLG2	ZPR1	EIF2S3
PLA2G4F	C1QTNF5	NODAL
FNDC1	RBM7	APBB1IP
KRBA1	C2CD2L	PLEKHG6
DNAH8	TRAPPC4	GPR3
TTBK1	DSCAML1	FRAT2
NHS	NLRX1	GPC3
CXXC1	APOA1	SAPCD2
MESP2	IFT46	PPP1R16B
TRPM5	PHLDB1	COL4A1
EBPL	MPZL3	ALDH4A1
ZNF680	CEP164	SLC35F2
FMN2	UBE4A	SHMT2
NPC1	HYOU1	DNASE2
TTC39B	RPS25	NKX1-2
SCAF1	ATP5MG	NGEF
BAG6	BUD13	ARMC1
RPTN	SCN2B	DUSP16
PALM3	ARCN1	IGLC7
IL9R	APOA4	KRAS
FGD1	C11ORF71	GABRQ
CARMIL2	UPK2	KCNK5
LRBA	MFRP	AC007389.3
KRTAP2-4	TMPRSS4	KIF3C
SPG7	TAGLN	GALM
BLTP2	NNMT	LRP6
LRCH4	APOA5	MAGT1
TASOR2	LINC00900	TNFSF13B
KNTC1	CNTN5	CCL2
LTBP4	CARD18	WAS
MIB2	MSANTD4	NOA1
GRK2	CASP1	AGL
ADSS2	XKR4	LPCAT1
CKAP5	AASDHPPT	ZMIZ1
SMARCA5	CASP12	MCM10
EEF2KMT	RNA5SP349	RHOV
CILP	CASP4	STAG2
JMJD1C	NXPE2	CTSZ
E2F7	CASP5	TAF9B
RABGEF1	DEFB115	EBI3
EBF1	DDX10	EIF4BP7
ECE1	RN7SL250P	C6orf132
NTHL1	RP1	CXCR6
ANKRD30A	SOX17	RPL10AP6
CDKAL1	NXPE4	AK4
ASPM	GRIA4	MRPS26
FOXM1	CARD16	SPRED2
LAMA1	KBTBD3	FXYD5
FLNA	CARD17P	TXLNG
A2M	MMP27	RFC2
FLII	COX4I2	GATA3
FAM43B	CUL5	TSPAN18
IRF4	FRG2B	HYAL4
GAS2L1	ATP6V1H	PDZD11
FLT3LG	POGLUT3	CD300LF
FN1	ZNF516	AF131215.6
CDH5	CYP2E1	HLA-E
LRGUK	SLN	PKP3
FOS	TAF1D	LEFTY1
ZNF785	RTTN	BRCC3
TTC13	ATM	CD9
TRIM3	ALKBH8	C16orf54
EPS8L3	BIRC2	LRRC25
FAM104A	RAB39A	LMNB1
CDH16	ACAT1	SLCO4C1
ITGA7	ZNF236	CHIT1
ZNF341	GUCY1A2	PIK3CD-AS2
ARMH3	TRPC6	MARS2
KAT14	EXPH5	EOMES
PNN	VENTX	ANXA3
SPAG16	CBLN2	FGF19
SLC52A2	SLC35F2	HMGA1
SRPRA	MMP10	CNN2
CENPE	SYCE1	P2RY8
CENPB	PGR	CBLC
SRRM5	ADAM8	IKBKE
PTCHD1	TMEM123	DENND1C
STRIP1	TMEM68	SLC16A9
POLD1	C11ORF65	LBH
POLE	RNU105C	IGHD
MAGEB10	CALY	MAP4K1
POLG	WTAPP1	TMSB15A
CFTR	DEFB124	CCL21
ZBTB9	DEFB123	TRBV20-1
MAGEA11	GTSCR1	CMKLR1
STAT1	CNDP1	ZBTB2
FFAR4	MMP20	SP6
FHIP1B	LYPLA1	A4GALT
STAU1	CWF19L2	SNAI1
STC1	MMP8	FGL2
RNF40	ECHS1	LFNG
MAN2C1	BIRC3	TRIML2
STIM1	KNDC1	CEBPA
CDYL2	ARHGAP42	HAVCR2
SMPD3	SPRN	UPP1
MAP1B	HM13	TYMP
GMEB1	FUOM	EEF1A1P9
ALDH16A1	RNA5SP265	BAMBI
MYO15A	DEFB118	TIMELESS
MAN2B1	RNA5SP460	BYSL
MAOA	FRG1BP	IL10RA
SLC43A1	MMP7	SPATA13
MAT2A	TCEA1	PYGL
PPEF1	DYNC2H1	TRIAP1
PPFIA1	ZNF407-AS1	APOL1
HSD17B14	CFAP300	SEPHS1
ELMOD1	RN7SL795P	CCNF
UMODL1	MTG1	PRKAB2
QRICH2	PDGFD	SLFN5
PPID	MMP3	APOC1P1
HEPH	DDI1	PDCD5P1
PLEKHM1	PAOX	RBBP5
SIGLEC11	RN7SL222P	SLC16A2
ALDH3A1	NETO1	LY96
MATN3	SOCS6	BSPRY
ZEB2	RGS20	YWHAH
C2CD2L	DCUN1D5	TIMP4
EPM2AIP1	MMP1	NPAS1
PLCE1	CEP126	RTP4
MCM6	MRPL15	EIF4EBP2
MCM7	NPAT	MRS2
CPZ	RNA5SP480	COL5A2
KIF21B	RNA5SP348	DLL3
FERD3L	DEFB119	UNG
ALK	DEFB122	GBX2
DGKD	DEFB121	SAMD9
H2AZ2	DEFB116	HOXA1
ZSWIM8	TUBGCP2	PARP14
NCOA6	ANGPTL5	FMOD
FCSK	MMP13	HTR1D
TRPC3	REM1	MCM3
TMCC1	PRAP1	HLA-DQB1
PALLD	LINC00028	MMGT1
EEF1A2	YAP1	PROCR
TECPR2	RN7SKP115	TSSK5P
CPSF6	CD226	RNF135
PDZD2	ZNF407	CRABP2
AMFR	BCL2L1	MT1E
AMH	ELMOD1	HLA-DPA1
KDM4B	DLG2	TACSTD2
PRR14L	ID1	SMS
ATCAY	MED17	PCSK9
COL27A1	RNU6ATAC32P	DTX4
MAPKBP1	DOK6	CXADR
TMPRSS13	ZNF511	ADAM19
SPEN	MMP12	HLA-C
CDH22	DIP2C	P2RY13
ANK2	RN7SKP53	STK26
STON1	UTF1	SPC24
MIER3	MBP	EXOSC5
SLC25A5	GSX2	SMPDL3A
PHLDA2	RNA5SP345	IFI6
CCDC159	FAM76B	SH2B2
CELSR2	NAALAD2	PDCL
TPRXL	DTNBP1	CREBL2
EGR1	DISC1FP1	SNORA73B
TUB	CHIC2	GOLIM4
DCLRE1C	RN7SL675P	CASC9
KMT5B	PARD6G	SLAMF6
TRAPPC12	KCNG2	KIF7
TULP2	RN7SL551P	SNORD17
EIF4B	FOXS1	ICMT
NHSL1	RNA5SP346	DYSF
TWIST1	SALL3	ITGAL
EIF4G1	GRM5	PFN1
HAP1	RNA5SP297	RASSF3
F2RL3	TYR	NCEH1
UBQLN3	RN7SL798P	GNL3L
DEF6	LINC00700	TULP3
TAF1C	TRIM64B	ADGRE5
PCIF1	KDR	SLC2A1
ZNF503	RNA5SP162	FZD8
STT3A	RNA5SP161	EDEM2
CYP2U1	C18ORF63	XCL1
TANC2	VSTM5	C1orf115
SLC7A3	RAB38	EFNA2
PPRC1	ZMYND11	GIMAP2
CECR2	KDM4E	NCF4
EXPH5	LINC00683	IPO7
IVL	RNA5SP298	IGLV1-36
JAG2	FIP1L1	CSF1R
SEMA5A	TRIM49C	LIPA
PKD2L1	PLAG1	FAM20B
SIPA1L3	AMOTL1	VMA21
PRPF31	RN7SL822P	ARF6
DIDO1	TRIM77	PRKCQ
RBM33	FBXO15	EHD3
KCNA2	TMX3	RAB29
KCNA4	RNA5SP461	CD74
ACSM2A	RBFADN	AIRE
SLC45A1	MTNR1B	AEN
DHRS7C	KDM4D	HAPLN3
ADAMTS13	TSHZ1	SP8
ADAMTS5	DIP2C-AS1	SCARA3
ADAMTS8	GPR83	LDLRAD3
PRDM16	TUBB8	GBP1
KCNC3	DSEL	DNAJC22
CMTR1	NFATC1	ZNF146
INO80E	ENDOD1	MAGEF1
ZSCAN10	EXOC1	PTPN12
MYO18A	RNA5SP270	NOTCH3
ARPP21	LINC00908	CD5
KANSL3	SLC36A4	ACVR1
ARHGAP10	ADGRA1	DCLRE1B
RADIL	PPAT	TTYH3
PKMYT1	INPP5A	HCAR1
DNAI3	EPB41L3	RAB3D
PRUNE2	BPNT2	LRRC4B
CCDC60	RNA5SP347	UBQLN2
KEL	JRKL	ZNF92
USP6	DEUP1	ETV7
CHRM1	ATP9B	MMP25
PIGQ	RN7SL223P	DSC2
SUPT6H	PDE4D	FJX1
KIAA1958	CEP135	NACAD
FERMT3	C11ORF54	GLO1
NRIP2	ADARB2	ZNF710
STAG2	SLCO5A1	NLRP2
SLC5A8	FAT3	ZFP57
RAPH1	RN7SL424P	IGLV4-60
POLN	RN7SL401P	MDFIC
SAMD5	SCARNA9	HMGN2P15
PCDHGB1	KIT	LAMC1
PCDHGA9	PTGR3	RCAN3
PPP1R3A	TIMM21	IRF8
MYEF2	MYLK2	SPC25
NBEAL1	PFKP	IFIT5
PPP2R2A	MRE11	RARRES1
PPP2R2B	TXNL4A	CYCSP6
USP39	SNORD6	TGIF2
ZNF782	TMEM165	NID1
PPP2R1A	CCDC102B	E2F3
DDX51	CWC15	GCNT1
DENND6B	TGS1	GAL
PCDHB14	RN7SKP30	RRM2
PPP2R5D	HSBP1L1	ZNF48
UGT2B11	CEP295	ORC1
CLCN3	FOLH1B	BMP7
PMEPA1	SDR16C5	SNX20
NBEAL2	CTDP1	IGF2BP2
MAP3K7	SLC66A2	CENPQ
CLK3	CDH19	TRBV7-9
ZC3H4	RN7SKP29	METTL7B
DCAF13	RBFA	ARNTL2
DIRAS1	CFAP46	ENOPH1
FAM178B	MTMR2	CLSTN3
NT5C3A	CLOCK	XXYLT1
ASAP3	LYN	DLGAP5
SEC63	PTPRD	CD86
MAP3K3	SMIM21	BAZ1B
TAF5	NOX4	WNT3
TAF7	RN7SL323P	SH2D1A
RNASEH2C	GALR1	NFAM1
CHD6	SULF1	DOCK11
RNF10	FUT4	C2CD4C
SMPD4	CYB5A	ELF3
ATP2C2	AASDH	PYGB
FAM149A	LINC00968	BAG4
PLCZ1	CCDC82	FOXA3
SLC49A3	THEGL	ELOVL3
PRKCH	ARL9	ETV5
MIA2	CHORDC1	PRR13P5
DLEC1	TRIM49	PDGFA
PRR25	ANKRD49	RASGRP4
LAMB4	SRSF8	TBCAP1
LRRC66	SDR16C6P	GSTO1
TLR7	PDGFRA	RIPK4
PRKAR2B	IZUMO1R	KIF14
MGAT3	RPS20	SMO
PUM3	PANX1	APOE
NIPBL	MAML2	TRMT10C
SLC15A3	PAICS	GPR1-AS
PRDM10	DUSP15	KDF1
AMMECR1	CNDP2	CYTH4
SLC23A1	CHCHD7	RASAL3
APLP2	PDCL2	RPS2P46
KIF15	PIWIL4	KRTCAP3
APOA2	HEPHL1	HCLS1
TP63	SRP72	KIF20A
MKI67	SNORD54	FZD7
GPR146	ADNP2	FKBP14
UNC93A	PENK	HMGB1P10
MAP3K11	SRD5A3	SYT2
SYNE3	SESN3	NACA3P
NT5C1B	TMEM135	UGDH
NKD2	MOS	DPYSL2
CHRD	TPX2	GPNMB
CELF3	CRACD	EEF1A1P13
RGS12	DIPK1C	RPL14P1
ERICH3	CTSC	CCL4
SLC12A6	NMU	RCOR2
ABCC6	TRIM49D1	GZMK
ALDH4A1	SMCO4	RHNO1
ABCF1	CEP57	FHL3
GRK1	LINC00174	TGS1
EIF4G3	FSCN1	LZTS1
ABL2	LRRC4C	SLC28A3
ZC3H3	INTS4P1	WDR72
NACAD	CCM2L	PTPN6
TRIM23	RAB3IP	NEFH
PRAM1	SBDS	SIX4
DND1	KDSR	GDF11
BIVM-ERCC5	RN7SL754P	ID3
CLCC1	PRSS23	AGO1
BAZ2A	LACTB2	TOR4A
ZNF277	GSC2	ACTG2
OR11H1	DGCR2	CDCP1
AMER1	NSUN5	SERPINH1
ARHGAP4	UBE2L3	AP1M2
ATRIP	RANBP1	LCP1
TNKS1BP1	CPM	MPLKIP
USP4	PICALM	TMEM176B
CORO1A	MAGI2	ZNF490
KDM6B	RN7SL492P	SLC25A13
EPB41L3	TYMS	SPSB2
NGEF	NCF1	ZNF791
CNTNAP4	CPSF6	OSCAR
DCLK3	ZNF815P	L1CAM
KNDC1	CLIP2	VCAM1
TEKT4	LAT2	HLA-DPB1
SLC24A2	TMEM126B	NKAIN4
LMNTD2	VPS4B	ACTR2
GFM1	TBX1	N4BP2
FAF1	FRS2	PTPRJ
USH2A	AIMP2	CYP27C1
CUL9	EIF2AK1	PREX1
SUN2	CYTH3	S100A9
SELENOI	USP14	TMEM92
ACTN4	LGR5	SUCLA2-AS1
CDC42EP1	POLR2B	LAGE3
FEM1C	KCNV2	TMEM37
USP8	PLPP6	SKA3
SLC35G6	LNX1	CD247
FBXO4	DGCR8	MAGEL2
FBXO3	L3MBTL4	COL8A2
KLC3	RCL1	FAM136A
ACVR2B	RELCH	ADORA2B
NPHP4	BUD23	ZNF107
APCDD1L	TMEM191C	ZYG11A
ANKRD2	TMEM248	GMIP
SH3RF3	P2RX6	CASP3
LYPD4	TYMSOS	HMGN2P17
TMEM86B	CNOT2	GCH1
FBXL14	TMEM191A	FAM124A
ARHGEF1	BCL7B	TMX2P1
SELENOO	HMSD	LINC00648
HGS	LINC00588	CLIC4
SORCS1	NCOA2	FUCA1
ADAM2	GP1BB	RTN2
LRRC45	RN7SKP131	RPL35P1
IPO5	CCT6P3	PHB2
DGKI	GALNT17	NFKB2
B3GNT7	SERPINB5	MX1
LARP4B	CRKL	NCF1C
PHLDB1	SCFD2	ZNF74
KRT3	ZNF117	ZNF703
FGD5	POM121	ZNF90
IL1RL1	PEX26	ZNF281
PRSS33	STAG3L2	NSMAF
FAM120A	SPATA6L	YARS2
GJA9	OPRK1	LXN
PSME4	RNF216	DLK2
UBXN4	TYW1B	TMEM87B
PRAMEF2	RTL10	CHST11
IGSF10	PITRM1	ETS1
PLEKHA6	GRID2IP	RHPN2
REPS2	RPL13AP17	PSAT1
CLTC	UFD1	FGFRL1
KRT84	RN7SL812P	GAP43
SERINC1	KLHL22	VAV1
KRT82	RABGEF1	S100A11
PHLDB2	YEATS4	ABT1
LTB4R	RN7SL592P	GPX1
ALG9	RN7SL371P	NOLC1
COL18A1	DLGAP1	RAB42
ARMC5	HCK	PLEKHO2
GABRE	KCNMB4	REST
RPTOR	CBX3P2	ZNF114
IQCA1	SERPINB7	IHH
TCP1	CDH20	ZNF716
DISP3	TPH2	SLC29A2
PRLR	TBC1D15	KIF18B
TCOF1	LINC00701	ST8SIA4
TCF20	TSPAN8	CLDN19
TCN1	ZNF92	SMAD7
DNHD1	SMCHD1	SFRP5
STAMBPL1	SERPIND1	GDF15
MICAL3	LINC00526	VBP1
DNAH14	PUM3	CAPN13
PRODH	PTPRR	SLC35B4
CCDC57	YES1	FLOT2
RIBC1	BAZ1B	LUM
MTF2	KDELR2	FERMT3
MMP11	THOC1	RNF125
COL8A2	TMEM270	ST6GALNAC3
DOCK6	TSSK2	NDN
LRRC74B	ACTB	NRK
COL6A1	GTF2I	BAK1
PRSS3	INSYN2A	EXO1
RELN	CDC45	CDCA4
PSD	LINC00200	RHEBL1
CDHR4	PTPRE	KIAA0040
COL9A3	TUBA3FP	GLUD1
UBR5	TM9SF4	DRAXIN
KLK10	XKR7	ETHE1
ADCK2	MAPK1	ZC3HAV1
TANGO2	GNB1L	MCM6
MMP19	TBL2	TNFRSF21
PSG3	SDF2L1	MRPS17
TTC28	NPBWR1	EGFL6
WDR7	USP18	ZNF480
IBTK	SLC35E3	LINC01160
HCN4	PPIL2	RPL24P4
MOCS1	MED15	MYO1G
ARRB2	BCL2	NLRP12
TNK1	JAK2	S100A4
ADGRA2	RN7SL282P	ZNF727
IGFLR1	CETN1	PPT1
ARSF	EBF3	LGALSL
TMC6	INTS4P2	FBXO5
CCAR1	P2RX6P	SLC25A5
U2AF2	TUBA8	ZNF786
CDK5RAP2	RPL6P27	SLC5A5
OGFOD3	RAB21	SLC6A6
ACAP3	SLC7A4	CD248
NOL9	LARP4B	THY1
COLGALT1	USP42	HPS6
DNAJC10	POM121L4P	HIPK2
IFT122	CTNNA3	ZNF729
B3GNT8	FZD9	HHEX
GET3	TRIM74	BIK
ADAM19	STAG3L3	MET
SEC31B	NCF1B	TMEM69
SASH3	CLDN5	BCL7A
EXOC2	TRIM50	MTERF3
KDM6A	LINC02870	ZNF138
UVRAG	CALN1	TIMM8A
VAV1	ZNF74	RILPL2
GEMIN5	EED	FGFR3
BAHD1	RN7SL168P	AFP
ZDHHC5	DGCR5	BNIP3P11
ERMARD	RN7SL556P	RECQL
HCLS1	TXNRD2	FBLN1
ADAM21	RN7SL43P	CLIC2
ZNF668	CASTOR2	PLS3
DYTN	LINC00709	C1GALT1C1
RPGR	FKBP6	TRPV4
SRCIN1	SMARCA2	ZNF260
ZFHX3	DNAJC30	PPIAP29
HDLBP	DMRT1	HOXB1
VIL1	RNA5SP266	FABP7
VRK2	DYNC1I1	CCR2
KCTD20	HIC2	BST1
RERE	NOA1	SH3KBP1
MEX3B	OCM	XRCC2
ATP1A1	TPST1	APOBR
HIF1A	VKORC1L1	LYPD3
BICD2	PI4KAP1	EEF1A1P6
SCN11A	CCBE1	GBP5
DYRK4	RN7SL280P	THOC6
MGAT4B	LINC00707	ABCA1
SCEL	RFC2	ANKRD22
VWA3B	LAMA1	RPL37P2
ZNF540	RN7SL225P	ARHGAP30
MGA	CCDC89	SLA2
ATP2B4	FOXI2	SLC30A6
MCF2L	RN7SL19P	ZBED1
C2ORF16	CCT2	MAK16
FBP2	RN7SKP63	GIMAP8
RPL18	NEGR1	RNF122
RPL19	RN7SKP75	LST1
WNT8B	DGCR6	ALKBH4
VWCE	GRP	GPR183
WRN	SPINK2	SH3BGRL2
WNT11	MC4R	ADAP2
COBL	LZTR1	GTF2IP23
DDIAS	DMRT3	RPS12
MRI1	MLXIPL	MZT1
DDX19B	GUSB	SRM
TREX1	RSPH10B	SLC39A8
RPLP0	CLTCL1	CD70
ZMYM4	GGTLC3	MAN1C1
ZBTB10	SYTL2	LY6E
ADGRF4	RN7SKP146	ATP6V0A4
FZR1	REST	CASP1
TAOK3	LINC00702	OLFML2A
NDC1	TMEM19	TMX1
ANTKMT	DGCR6L	ZNF649
LGI1	CCDC83	TMEM150B
PTGDR2	MGMT	SV2A
LAMA3	HIRA	CLDN3
GLB1L2	SERPINB11	MARVELD1
TENM3	CREBZF	KIF11
FLYWCH1	SERPINB13	HLA-DMA
USP54	HOPX	ZBED6CL
RPS6KA1	SLC25A1	MRPL45
ERICH6B	EYA1	DBNDD1
LAMB3	ELN	SAMD9L
NUDT19	SERPINB4	INPP5F
SCAF4	ZDHHC8	SLA
TMEM135	PRKN	GTF2IP20
TAS2R8	FAM138C	SEMA3A
XRN2	GTF2IRD2	CCR7
FRS2	RN7SL39P	PHF5A
TMEM169	ESS2	PADI2
PRR12	ABHD11	RSAD2
ACP7	RN7SKP221	ITPRIPL2
USP31	USP41	SERPINB9
TEX15	TYW1	ADGRA2
LCT	SERPINB12	CD200
KIDINS220	PHTF2	CLDN23
FRG1JP	CPLX4	TMC8
STMN3	KANK1	ZNF616
GAS6	RN7SL377P	EXOSC6
BCL7C	ARVCF	CD72
COL11A2	ANKRD61	PDCD1LG2
COL11A1	POM121L7P	CWC22
COL16A1	SERPINB3	TAF13
TAAR2	TTLL9	SLC25A11
PIWIL4	TRPA1	CALU
RBFOX3	RCC1L	ZNF134
LIG1	LPIN2	COQ3
LIPC	GTF2IRD1	TONSL
RIMS1	RIMBP3	RAPGEF1
LLGL2	GLIS3	ANLN
TPCN2	PMS2P4	FCN1
ZBED10P	XKR9	ANKRD2
DACT2	NDC80	CNR2
HEPHL1	RFX3	GAS1
EP400	FAM220A	TMEM160
FBXO41	THAP2	TRIM65
ARHGAP23	STX1A	PTMS
TCF25	DOCK1	TNNT1
CPN2	YDJC	APOC1
GRAMD1A	ZBTB14	RALA
CALCOCO1	CCDC81	ZNF492
PSME2	SERPINB10	ORAI1
PTBP1	VPS37D	CASP10
MTRFR	RNF152	IFIH1
CDCA2	MRPL40	TPBG
LRG1	ASL	RPS24P8
CKAP4	CLRN3	OXER1
OR1S2	RTN4R	CDK5
SNX20	RIMBP3C	IFI35
BEND3	TMEM200C	ATXN7L3B
HEATR3	PMS2	PACSIN3
SPRED3	MDM2	STRAP
PTMA	AKAIN1	NACC1
BTG3	RAC1	ZNF845
PLXNA4	LYZ	FCMR
MS4A15	CDH7	C11orf95
PTGR1	CRCP	FLNC
TNRC6C	PI4KAP2	NFE2
ZBTB48	TRMT2A	LMO2
PIK3IP1	ME3	SDHAP3
EHMT1	NLGN4X	CECR2
IL18RAP	LINC00667	MED20
TRIM24	DOCK8-AS1	ZNF14
PUS7	TMEM126A	RPS7P11
PALM2AKAP2	PDRG1	PIGW
PTPRB	KLF6	CCL13
AKAP9	FAM230B	GPKOW
GPR152	ZNF273	CAPG
GRIP1	TRAM1	NUAK1
DDHD1	HIKESHI	VPS18
CCDC102B	COMT	NKRF
MST1R	RNA5SP481	LHFPL4
HMGCR	RNA5SP482	ACER2
HMGB3	ZNG1A	HJURP
ATR	WDR37	ZNF229
EFCC1	PRODH	FASLG
ASAP2	FZD4	ITGB2-AS1
ZNF276	PIGN	RPS6KA4
HMMR	IGFBP7	FAM117B
GNL3L	NPS	B3GNT2
AVPR1B	GGT2P	ADD2
GOLGA6B	LINC00703	PECR
SPIN2B	VLDLR	TWIST1
SGTB	GTF2IRD1P1	ZNF823
KCNH3	IDI1	FGF18
PER2	RN7SL804P	PGM2
DOK7	RNA5SP231	PAIP2B
GPAT2	NSUN5P2	PCNA
CSPP1	ZFC3H1	LRFN1
SYNJ2	YPEL1	FAM111B
ZFY	METTL4	FGF4
BAAT	MYRFL	FAM171A1
VWA2	IDI2	RPUSD2
ISLR2	C22ORF39	TRAK2
TENT5B	LINC00305	ZNF600
RANBP10	ENOSF1	NCKAP1L
ZNF708	CARM1P1	CHST14
ZNF28	LIMK1	MT1M
RRBP1	SLC1A1	GPR143
BIN2	CCT6P1	RBM10
RTN2	PHLPP1	ADM2
AMOTL2	SCARF2	FUT4
COG8	ZCCHC2	CYS1
MZF1	GTPBP4	HMOX1
C8ORF58	METTL27	STYK1
FMC1-LUC7L2	RN7SL265P	NXPH4
ZNF41	RNA5SP233	IRF7
CCDC136	SERPINB8	TCEA1P2
ARHGEF12	AIFM3	ZSWIM3
TNS3	BCRP2	HAS2
ZNF629	RNA5SP232	GYS1
RNF113B	CLUL1	C3AR1
FARSB	LRRC10	BIRC7
ABCF2	RN7SL357P	GYPC
RRP8	SMPD4P1	FSTL1
LRRK2	PTPRB	SLC35A2
SALL2	STAG3L4	P2RY10
FNDC3B	CTNND2	CMTM8
SMCHD1	DAGLB	CXorf38
SAFB	BEST3	PIK3C2B
CHAF1A	RNA5SP279	RPL7P9
PSCA	BICDL3P	HLA-DMB
VPS8	TANGO2	VSIG2
UBR4	RN7SL625P	EFNB3
MAMLD1	PI4KA	CENPI
ANKFY1	FAM230C	NMU
HOOK3	CDC37L1	XIAP
ADAMTSL4	ZNF138	PIK3CD
PREX1	SNAP29	MT1L
CRAMP1	SEC11C	CD300C
FAN1	RN7SL342P	CSF1
SLIT2	SERPINB2	SKA1
SEPHS2	AK3	ASPN
CPXM1	COLEC12	LILRA5
IQCF6	RN7SL851P	NLGN4X
TRAFD1	PMAIP1	PPP1R14D
NCOA4	FAM230A	CASP6
LONP1	GTF2IRD2P1	ATN1
FAM98C	GGT3P	GID8
TCERG1	ROCK1P1	BTG2
ARSG	AUTS2	SERPINB1
RASSF7	RIMBP3B	TBX21
RUFY3	TNFRSF11A	NLN
GLG1	CCZ1	VMO1
TSPAN10	DMRT2	NLGN2
CRY2	RN7SL705P	CLIC1
GLI3	CCDC116	TFCP2
BIRC8	SEPTIN5	ZXDB
GTF2IRD2P1	MSC	PALD1
COG1	CLDN4	NENF
HSPA12A	DOCK8	PCP4L1
OR10J1	CLDN3	GJA10
CRYGB	LMAN1	NCAPD2
SIX5	KCTD7	RPS28P7
KRTAP5-5	THAP7	CPNE3
AAAS	EIF4H	A2M
KMT2D	FOXD4	STC2
CSK	PTPRM	AMOTL2
CSF3R	MKI67	DAPP1
PTPRO	RAX	ZNF256
HEXIM2	MEOX2	HSP90AB1
LTB4R2	SMC1A	BARX1
PXN	RMDN1	CCDC22
SCUBE2	CNGB3	TIGIT
MT-ATP6	SOSTDC1	RHOG
ANO1	PFKFB3	SPRY2
PYGB	IFITM1	TGFBRAP1
NLRP12	ESRP1	CD93
BRINP3	RTP2	SLC1A3
ARHGAP17	RAP1B	ELF4
PRPF38B	MYO18B	GMFG
CRTAC1	CCL26	IL12RB1
MT-CO3	SST	ERP44
NLRP3	TEX47	BMP4
PELP1	SNORA70E	SOSTDC1
SND1	PRDM14	FOXD2-AS1
MT-ND5	ITIH5	SGTB
MAP4K2	ZNF532	FGD6
MT-ND6	SLC7A13	PAK2
MT-ND2	C8ORF34	CXorf21
KCNQ5	PLEKHF2	ZNF253
CTPS2	GSAP	MGAT5
ANKS6	UBE2V2	OAS3
GAL3ST2	TRIM73	UTP20
GFRA4	WWP1	LAMB3
ZBTB32	SIGIRR	SUCLG2
MLH3	TENM4	EEF1A1P11
NPHP3	DGKB	SLAMF1
RAD23A	ZC2HC1A	FRZB
CACNA1G	PKIA	B4GALT5
LSP1P5	DGKG	IGFBPL1
HOXD13	PWWP2B	PPP1R15B
C2CD4C	PROSER2	MFHAS1
HPR	GDI2	APLN
ZNF280B	TMEM70	RTN4RL1
SKAP2	PHLDA1	CENPB
NANOG	CCNE2	FNBP1L
FAM110D	C8ORF44	DHX37
BMP3	PRKX	SLC45A3
WBP1	LRRC72	STARD7
LINGO3	RALYL	ATAD5
HYAL4	GDF6	PPP1R18
FAM47C	ANKRD42	CHP1
L2HGDH	BHLHA15	TBC1D16
DST	RUNX1T1	APOL4
H2BC11	FAM156B	GRB2
USP13	TMEM64	HIC2
CABIN1	PGGHG	CCRL2
PRG4	OSGIN2	COL5A1
ZFP36L1	POTEA	C1QL1
ZNF99	DNAJB11	E2F1
RPS6KA4	NXPH1	CHAC1
MFSD10	CRPPA	PTPN11
P4HTM	BCL6	GPR160
ANO8	CIBAR1-DT	CAMP
WASL	SGK3	SEMA3F
PLIN3	UCN3	RNF24
RIMBP2	PDP1	OXT
SCN7A	FAM110B	HEPH
SCN9A	SLC25A6	R3HDM4
STN1	UHRF2	YBX1P10
ZFYVE26	ITIH2	WASL
WDR19	RBIS	FNDC1
FRMD1	POR	SLC16A13
SCNN1A	CRH	RCBTB1
SCNN1D	ATP5F1C	FANCB
ADAMTSL1	SEM1	HELZ2
CARD14	MTERF1	MAVS
DOT1L	SGCE	TNF
ZNF135	POFUT1	ERAP2
LBHD1	RN7SKP129	ZNF681
PORCN	UPK3B	MYO1B
SLC25A23	DLX5	TBX3
MTFP1	MLANA	NAGA
TSHZ1	GOLIM4	RPL4P4
PCSK6	CDH12	TGFB1
RECQL4	BNIP3	CDC6
USP46	RN7SKP296	ZNF217
DCLRE1B	LINC01546	IRS1
VPS54	MIOS	KIFC1
ABHD15	PON1	CCSAP
SLX4	MCM10	SLC25A43
KLRG2	PON2	ZNF282
ARMCX5	AKR1C2	VASP
SDHA	MIR210HG	BTBD6P1
RFX7	PON3	DBR1
PAFAH1B3	RASL11B	RPLP0P6
ZBTB7C	DCAF4L2	ZNF853
PABIR1	TCERG1L	MIR155HG
ZNF264	P2RY8	RAVER2
ARIH2OS	NDUFAF6	KCNE5
BRWD3	AKR1E2	STEAP3
PBX2	ODF3	TLR8
GOLGA2	GPR173	RUSC1
ABCA6	LIPH	CRISPLD1
MED15	SNTG1	HACD4
TRIM28	HNF4G	GPX1P1
GOLGB1	CALML5	PRPF19
INO80	E2F5	FAM83H
OR2L3	RPL39L	ACVRL1
GOLGA3	STMN2	LINC00672
FARP1	LY96	UCP2
BRD4	RN7SL578P	CLIP2
PC	LRRIQ4	TMEM132C
NAXE	SPIDR	RAP1GAP2
NBAS	SAMD7	IQGAP3
CAPN7	LRRC66	TICRR
CHST4	PLAGL2	IRF4
GPC1	OCIAD1	CRKL
KCTD8	TBCCD1	ANPEP
RDH13	SNORA14A	ACTC1
PCYT1B	MYL12A	AMER1
NPRL3	CNTN1	OAS1
RASAL2	SSC4D	EMG1
CAMKV	PIP4P2	MPV17L2
VPS37C	MYOM1	ELFN1
CTTNBP2	TBL1X	SWAP70
CCDC8	IL3RA	CLEC10A
CTNND2	DPY19L4	RASSF5
CTNND1	REXO1L10P	GPR171
CTSD	TRIQK	BRI3BP
UBTD1	AKR1C1	SET
DDX54	INTS8	CCDC8
SLC4A8	POMZP3	SSC4D
SLC4A7	TFPI2	PXDN
FOXN4	NSMAF	KIAA1522
ARHGAP30	COL1A2	VAMP5
KIF26B	B4GALNT4	HNRNPAB
GPR39	STK3	PAMR1
CSRNP3	RN7SL252P	PHTF2
MKNK2	KRIT1	GNA13
KRTAP10-6	ASMT	LBX2-AS1
GRIA1	MYBL1	DDX58
MYEOV	SRD5A1	ZHX2
RARG	HRAS	SURF6
GRB10	CA1	ENPP1
GRB7	FNTA	ZNF22
ATF7IP2	ANKIB1	CNTNAP2
BSCL2	GDAP1	RNF187
GRIK3	SPATA18	MCUR1
PGAP1	IFITM3	UTP3
ETV7	RN7SL7P	TIAM1
RASGRF1	DLX6	ZNF581
CYP7A1	THSD7A	CD6
MAP1S	TOX	GZMM
SH3BP1	LRRCC1	SPINK1
TRMT61A	RNA5SP300	IPMK
ARHGAP33	GLDC	SDCBP
EVI5L	TMEM207	BCL6B
CYP19A1	IL33	C17orf58
CCNO	NECAB1	B3GALT6
CYP17A1	SENP2	CCND1
ZNF836	ZDHHC17	DCTPP1
MYH11	UQCRB	B4GALNT4
LRRC1	LRRC69	PITPNC1
RCN1	RN7SKP104	MIAT
MYH6	NPTX2	TPX2
MYH7	ANKRD16	NCS1
MYH8	CA2	CCL22
MYH9	NLRP6	CD28
EPHA6	PRPF18	TRANK1
MYO1A	CA3	SMC1A
CCDC87	CDK6	ALG1L5P
REV3L	BHLHE22	ACVR2B
SALL3	CA8	PLTP
CCDC105	SNORD87	NMI
MYO1D	FETUB	ACVR1B
MYO5A	GPR160	ALPP
UPF1	BRI3	CD96
AGO2	SAMD9	PLXNA2
RET	PRKDC	AGBL5-IT1
C5	OSTN	CLEC2L
TYSND1	LINC00470	ZNF770
MARK2	CDH17	HUS1
NDST1	GATA3	RP2
CFAP43	BEND7	CMPK1
ENG	FSBP	NAPSB
HTR1D	PCF11	SDS
SLC38A1	FRMPD4	IKZF3
ZNF777	OCIAD2	CAP2
LRRC3	CNBD1	OAF
KLHDC7A	NUDT5	ALPK3
EP300	CDK14	CSTA
HTR5A	UCMA	MYOF
ZNF384	UBE2W	ITGA4
FMNL1	IFITM5	SLC31A1
OR2Y1	JPH1	BCL11B
KLHL30	DHTKD1	MIS18A
EPB41L2	ZNF727	ZNF93
ZRANB1	ADCYAP1	F2R
ZNF174	AGR2	SLCO1A2
ICAM3	RN7SKP135	TBPL2
CACNA1A	TNRC18	SF3B4
EPHB1	PXDNL	SYAP1
SELP	RNA5SP267	EPHX3
SELPLG	DCUN1D4	BCL9
ZNF184	RNA5SP269	LINC00458
ELSPBP1	STEAP1	NHSL1
ERCC1	CHD7	ATCAY
ERBB3	MAP3K13	CDC42EP4
ASXL1	CLDN16	GOLM1
ZNF213	RNA5SP272	SMAGP
SFSWAP	LINC00705	YTHDF1
ZNF217	RNA5SP271	TBC1D10C
EDC4	RNA5SP301	HNRNPA0
ZNF880	CSF2RA	KCNE3
BNC2	RNA5SP274	ATG4C
CATSPERG	NSUN5P1	EPHA2
SOGA1	RNA5SP273	MRPL44
IRAG1	PEX2	ZFP69B
ERN1	SNHG6	ZBTB24
NOD2	PDCD1LG2	BARD1
SFTPB	SLC2A13	PIF1
ABCA7	STAG3L1	LARP4
NKX1-2	IL1RAP	GPR132
PCSK5	CCDC3	GFPT1
TNIP1	UTS2B	NIF3L1
PCOLCE	MTFR1	TRIM38
PIP5KL1	ARHGAP28	LAX1
TMEM184A	SCT	CSTF2T
KPNA6	ARSD	BFSP2
PDE6A	FZD1	SLC18B1
SNX32	OSBPL8	RPL15P3
PDE2A	ARMC1	NSDHL
PDE3A	IL1RAPL1	FAM155B
SKI	C10ORF143	GRPEL2
VPS4B	HEPACAM2	TRIB1
ZNF526	PHYH	AMMECR1
SLC47A2	LPP	GRN
ASB2	RASSF7	HNRNPH2
APBA3	MYOM2	TET3
PEX1	RN7SL5P	PTPRF
TRIM67	MIR124-2HG	TOMM20
FAM83B	ETV1	P4HA1
APC2	SLC26A7	RTP3
GRIN2D	IL7	POLR1E
GRIN2B	TRHDE	GADD45GIP1
GRM1	PHRF1	PNMA2
GRM4	BET1L	NLE1
GTF2IRD1	ARSL	LRRC58
KLHDC2	ZNF804B	DNA2
GRP	LRRC34	IRX6
KDM5C	CSMD1	ZNF185
SIGMAR1	ANO9	RAP2A
CDC42BPB	SFTA1P	NATD1
KLHDC3	RNA5SP498	ZNF205
DAB2	TEC	CXorf56
CCDC180	MXRA5	SHROOM2
GSR	RN7SL25P	AC104073.2
PXDNL	REXO1L1P	GIMAP1
MRAP2	RHBDD2	LINC01090
AGBL5	MYNN	F11R
SOX13	TSPAN13	TFB2M
PCP4L1	PSMD13	MOB1B
DBI	FAM156A	KIAA1549
SLC35G3	FRYL	EVPL
TJP3	PTDSS1	JARID2
DBN1	CSMD3	C1orf210
MSH6	ZNF680	NEIL3
NALF1	SCIN	GPRC5C
RIF1	DNAJC5B	ACTBP8
PACSIN3	ZDHHC4	TMEM14A
GTF2I	ERMP1	CDC25A
ABT1	CRISPLD1	NR2C2AP
RANBP17	GGH	AK4P1
EVA1B	ZNF890P	GPR19
DDC	OPTN	ZNF154
DHX9	CLDN12	PRSS35
MAPK15	RNA5SP299	WNT9A
DMXL1	CEBPD	TMEM150C
GUK1	RFC4	RAB39B
HOPX	RN7SL198P	SLC2A6
ITPRIPL2	WIPI2	IRF6
RSPH6A	CALB1	TBC1D13
TRMT6	LINC02656	FSCN1
PTDSS2	TCF24	DNMT3A
CASD1	AKR1C7P	SMAD3
POTEE	OACYLP	CAMK2N2
RASAL3	CALCR	C1GALT1
GYS2	TRA2B	HOXB13
NAA15	MECOM	ASF1A
KIF19	SNORD27	SNRPEP2
CEP128	VPS50	LBR
BRCC3	ACTRT3	BLOC1S4
NT5DC2	PHF14	GNG11
MTSS2	RAD54B	POLR3B
DBX1	SEPHS1	BATF3
ATAD2	ATP6V0D2	MS4A4A
ARIH2	SLC29A4	LAG3
PANX2	PRKCQ	COPS7A
UNC13D	ARSF	CCT6P1
UBAC1	HIP1	C2CD5
CD2BP2	PSKH2	TMSB10
PLEKHO2	ETV5	SLAMF8
NEFH	HSPB1	ERP27
WDR81	TTPA	PGM1
IDUA	AGMO	ARHGAP31
NELL2	GATAD1	ICOS
CAPN3	TERC	DNPH1
ADAD2	TERF1	LINC00479
ZKSCAN3	POM121C	TIMM22
TMEM63B	DECR1	FGF13-AS1
SP6	KIF21A	TLE1P1
ABTB1	PKP3	FBXO28
MUCL3	RN7SL135P	CDPF1
NFE2L2	RIC8A	FZD2
ETV2	DPY19L2P4	IGFBP3
LRP8	ANKMY2	TRGC2
NFKB2	RAB2A	PTGES3P3
ACSM2B	SLC25A13	LHFPL3
NFKBIL1	TXK	CYTIP
EVPL	PPP1R9A	AZIN1
MYOCD	PDCD10	AC005838.2
TJAP1	TPD52	BST2
IFRD1	SGCB	NPM3
TRAM1L1	LINC02906	RAC1P2
ALMS1	TMEM106B	DDX21
KBTBD13	TP53INP1	MRPS18B
IGF2R	ARSH	MRPL41
ZNF585A	RBM12B	SPTY2D1
FNBP1L	SLC10A4	PLOD2
SLC1A2	CLDN1	PLEKHA8
SLC4A3	RN7SL478P	SP5
IRF2BPL	TFDP1	CD3G
F13A1	CD274	SP4
F12	DANCR	LILRB1
APOA5	IGF2BP2	IFITM1
F8	RN7SKP294	TFPI2
CCKBR	WWOX	SKIL
SLC2A1	SHOX	CH17-340M24.3
DNAJC1	ASB13	PLEC
MTCH2	MANCR	GRIN2D
CASZ1	IL2RA	PTGS1
SLC5A4	LMNTD2	TMEM43
STRA6	AHSG	TRBV5-1
BPTF	ELOC	CLIC6
KRT79	RTP1	PYY2
FBLN7	GTPBP6	ZNF468
ERO1B	TGIF1	ZNF697
CHRDL1	ZNF107	BRWD3
PRAMEF8	RN7SL445P	LEFTY2
FASN	RBAK	PNPLA3
ZC3H7A	CYP7B1	PLEKHA2
SLC7A4	UBXN2B	P3H4
ECI2	MCM4	CUX2
GPNMB	GTPBP10	NOTCH1
TIMM44	KIN	MT2A
PGD	KIAA2026	GAB2
COG5	SNORD2	AEBP2
EID1	RN7SL734P	CXCL12
OR52L1	KNG1	SMU1
COL22A1	LRRC56	HTRA4
C2ORF50	RSPH10B2	TFAP4
FAM187B	RLN2	GJA4
TUBB8	CFAP69	ABCB10
SMARCA2	CCDC146	RMND1
GDF6	TUBAL3	WDR89
NIBAN1	NAP1L1	MGME1
ATP8A2	TMEM41A	FEN1
RGPD8	RTP4	TRAV19
RSF1	AKR1C3	TUFT1
HAUS6	RN7SKP32	SYT1
AATK	FBH1	PYHIN1
PIGR	PMS2P3	ETV3
CCDC78	USP46	LAMC2
BAP1	ZP3	BATF2
POTEG	CALML3	FAM83G
PIK3C2G	PPDPFL	HSPA13
NPEPPSP1	CRYGS	DDX12P
REPIN1	STAU2	SCUBE3
KDM3B	CASC9	PRODH
AFTPH	LRRK2	DENND2A
GATAD2A	LINC00710	GEM
TTLL4	COL28A1	PACSIN1
PIK3CB	INSL4	LASP1
RPGRIP1	XAGE5	ANGPTL2
DHFR2	BET1	MTIF2
CCDC54	ZAR1	CYTL1
DZIP3	C1GALT1	RLIM
TMEM151A	NBN	STON2
H2AC13	RIC1	TRBV28
WBP1L	LRRC30	SNRPF
PITPNM3	FRMD4A	LYPLA2
MEI1	TRIM55	SCRN1
TECTA	FAM133B	LIF
ESRP1	CELF2	STC1
SYTL2	RANBP6	ARL5B
GON4L	RBM48	INPP5D
LENG9	YWHAG	RAD51AP1
LRRTM3	BAIAP2L1	GTF3C4
TFR2	LRRC27	RPS7P1
DHODH	CRLF2	VSNL1
TGFB1I1	PLCXD1	THEM5
LRRC36	FANK1	PLGRKT
BBS9	POMK	HSD17B11
PREX2	GLRX3	ZNF552
ACOT6	NET1	IRF2
CDHR1	LINC00102	PXDC1
PPP6R3	HEY1	PGK1
TGIF1	RNA5SP493	POP1
CSDC2	PI15	FAM151A
CMTM8	CDC123	KDR
THRA	MDH2	RAB39A
CDCP2	LINC00967	CSF2RB
NPC1L1	AKAP17A	MYD88
DNM1	CPQ	C6orf47
DNAH9	ALKAL1	RPL37P6
NACC1	GTF2IRD2B	P2RY6
ARHGEF16	GYG2	ICAM1
DNAH6	TCF4	IL12B
ICAM5	FAM181B	COQ10B
OR13A1	ASB4	EEF2
NKX2-1	LINC00265	PSMB9
VPS35L	CFAP418	ZNF676
EFCAB13	EGFEM1P	EFNB1
KIF2B	TAF3	IL2RA
DNMT1	USP6NL	AC005355.1
DNM2	SNAI2	STMN3
USP32	KCNB2	NCCRP1
HAPLN3	RIBC1	ZNF682
ARID4B	PPP2R3B	CD180
LUC7L3	ZNF736	RPL3P4
CNOT3	CD99	UQCRH
UBD	RNA5SP501	PSMB8
NOS2	SDHAF3	FAM98B
PITRM1	TPRG1	SIGLEC10
ODAD3	ASNS	BBOX1-AS1
METTL25B	CIBAR1	TRIM56
KNOP1	CA13	NEMP1
CMTM2	LINC00668	ZNF362
SCCPDH	TASOR2	CCT8P1
CARMIL3	C3ORF70	TMTC3
DENND5B	C10ORF90	IRF5
PROCR	PREX2	SCIMP
TIRAP	CYP7A1	VN1R42P
MYBBP1A	PLGRKT	VSIG10
FBXW10	BBS10	MME
NPAS2	OSR2	SAMSN1
HYOU1	DMAC1	SCFD2
CHERP	NDUFA4	NKAIN1
ENTPD2	RN7SKP172	POLR3A
XKR9	SERPINI1	CCL3
POTEF	SIRT3	PFAS
NELFE	SERPINI2	EHD4
GPC5	ZBBX	MYH10
THAP11	RRS1	IL17RA
BUD13	SCGB1C1	CER1
FCRLB	RAB30	PATZ1
FGF11	C12ORF40	TEK
HACL1	RN7SKP78	CHAF1B
CDC25B	STYXL1	CSPG4
CAPN15	TMEM67	SCD
SOS1	ADHFE1	CRYBB1
SORL1	MCMDC2	SLC23A2
DNPH1	ZBED1	TMEM176A
MED19	IRF7	OASL
FOXC1	MUC19	NUP43
FOXF2	ZNF679	CDKN1B
TICAM1	MPLKIP	RPUSD1
DUSP26	NUP107	IGKV1D-39
PRPF8	DTX2	PTMAP5
PKHD1	LMTK2	EEF1A1P12
MTERF1	CDH13	ZNF526
TRMT44	ARL4A	CARD16
PKP1	VAV2	FZD1
PLCB3	LINC00106	SNRPB
LMNB1	PEG10	RNF2
TACC2	MASP1	TMEM60
ZNF804B	SLAIN2	APOBEC3A
ZFPM1	GNGT1	FOXN2
PRR21	LINC00601	HMGB3
GRIN3B	HCCS	TMEM33
CEP57	VCPIP1	XRCC5
LPA	RNF216P1	PHLDA1
TXNRD2	CYP51A1	CDC5L
PLXNA2	CDK13	GBP1P1
LRP1	WDR49	BRINP1
CCDC141	RB1CC1	MYCT1
HDAC9	GNG11	DYRK2
LSS	ZNF12	EEF2K
THAP4	RN7SL123P	LRRC59
LRP3	TP63	SIGLEC1
LRP4	PMS2CL	RPL8
ARHGAP32	IFITM2	ARHGEF6
PNMA3	ZNF853	MRTO4
SYTL4	MYL12B	ZNF304
SYTL3	RDH10	PTER
ADCY5	SFMBT2	TNC
ADCY7	LINC00708	MMP15
ARHGAP24	GMNC	ZDHHC18
DOHH	IQSEC2	POSTN
USP34	REXO1L11P	FAM102B
HSCB	MRPS28	FRAS1
ULK1	P3H2	PNO1
FOCAD	CCDC90B	SNX4
PMS2	DDIAS	BFAR
STARD8	PRCP	ITPKC
MCOLN1	ST6GAL1	RRM2B
TOR1AIP2	PDE7A	ITGA2
TMEM161A	SAMD9L	TTPAL
ADORA2A	RNU6ATAC39P	LRRC3
HDAC4	PCMTD1	UPRT
FRMPD4	TSPY26P	TCEA1
TMOD1	SNORA70G	CTSB
POC1B	STEAP2	TMEM109
ANKFN1	ICA1	TP53
TSPAN4	E2F7	ZBTB33
RASAL1	RIPK2	AIF1L
ADAM22	ASMTL	CD48
EPPK1	TMEM120A	NUCKS1
CLDN5	MMP16	GPM6B
ATRN	PTPN12	NR5A2
SMAD6	ST18	WDR43
ADSL	RNH1	GRWD1
AP2A2	TSPYL2	TMED2
BMS1	AKR1C4	SASH1
ATN1	XG	UBE2L6
SSH3	VXN	MIDN
TPST2	TMEM60	LINGO1
DSCAM	CCZ1B	C5orf15
S1PR5	PDK4	RIPK2
TNS1	IL15RA	COX7B
ACAN	COPS5	ZBP1
TMEM132A	DHRSX	URB2
BANP	CSRP2	AC064836.3
TP53	RBM17	FAM110A
PLIN5	CPNE3	TMEM154
ULK4	RSBN1L	NOL9
PPFIA2	BZW2	LINC01108
CHD5	CCL24	ARL8A
TP73	TECPR1	NEK6
PRRC2B	OTUD6B	SPRED1
SIX4	ECHDC3	TOP1
GPT2	GEM	POGK
SETBP1	TAC1	USP51
FCRL2	SEC62	GTF2IP13
LTN1	CAMK1D	RPL26P19
ATG9B	RN7SKP228	ZNF669
RPAP1	AKAP9	IGBP1
FAM32A	HGSNAT	XRN2
HSP90B1	RN7SKP231	PPIL1
TENM4	RN7SL838P	TRPV2
NRL	PHC3	ZNF12
CD276	LINC00685	KLHL9
ATP13A1	STK32C	CETP
KRTAP4-11	INSL6	GLI2
COL5A3	RPA3	ARMCX2
PHF21B	MTERF3	MRPL50
NR4A2	CD99P1	TMCC3
SYCP3	DPYSL4	PAG1
BCAN	DEAF1	NRN1
PHTF2	PTCHD1	CRYGD
ZNF638	KDM4C	MED18
LRP12	ZFHX4	ESM1
LY6G5B	SRRM3	ID1
MDFIC	CLXN	PARD6G
TMEM132E	LINC00534	FGR
ZMIZ1	AKR1C8	SOX2
MFSD3	EHHADH	TGM2
INSL3	XAGE3	MLNR
KRTAP12-2	HSD17B10	MARCO
SBF2	EMILIN2	CD44
SPRY4	DRD4	RMND5A
FOXD2	RLN1	CDC25B
DPYSL5	MMD2	CLEC4E
KHDRBS3	ADIPOQ	CD2AP
WRNIP1	VWDE	ACTG1P14
FOXE1	PRKG1	UBASH3A
ANKS1B	INTS15	NCR1
GALNT10	CWH43	RPS6KA1
ZNF618	ABCD2	MAP1A
RALGAPA1	CDHR5	PSPH
INPP4A	HRG	CASP7
SPINT2	KDM5C	SERPINE1
INPP5D	PPP2R2D	AKAP5
YKT6	PTDSS2	MGAT3
STAC2	TPD52L3	DUSP5
INPPL1	SEC61A2	ADRA2C
INSM1	FBXL18	GSR
CD226	RPL7	TMPO
SIX6	CASD1	WDFY1
IRF2	LRRD1	CBR3
OR2C1	UPF2	KANK4
FMOD	SDCBP	LIN7C
MIOX	SBSPON	BICD1
FMO1	RN7SKP72	SRF
RGS14	FGL2	FAM32A
FLT4	PEX1	SPIN4
KRTAP9-9	PPP1R42	CTLA4
FLT3	OCM2	STAT1
TMEM132D	GLCCI1	FAM90A1
FLT1	VIRMA	LY75
OPHN1	NKAIN3	OR2B6
OPRD1	JAKMIP3	C20orf27
POSTN	EIF4A2	ITGA5
PDPN	IGF2BP2-AS1	TOMM40
ADPRHL1	AGR3	ADAMTS14
OTUD5	YTHDF3	ZCCHC3
DIPK2A	VPS13B	LCP2
FNTA	SDC2	TICAM1
SCGB1D2	LRRC31	TCL1A
CDH6	SUGCT	ABHD15
AFF2	SNX8	ZFP36L2
RNPC3	OXR1	RUNX3
IRF5	PTCD1	TNFRSF13C
IRF6	SNX10	CD79B
IRS1	RAB36	KCNJ12
ORC1	GAGE12B	C5orf22
ZXDB	CFP	HSD17B14
IGF2BP2	CCNB3	SERTAD3
ITGA9	LINC00293	RPS4XP22
ITGAE	MAGED1	TPM3P6
ITGAL	DVL3	AC079250.1
ITGAM	SCML2	P3H3
CDK7	EIF2S3	ANKRD35
PPP1R15B	PHF8	SLC30A7
FOLR3	SPATA16	IER2
LRP11	TPBGL	PAICS
FOLR2	CHD5	NRIP2
FAHD1	TESMIN	OLFM2
CLEC18B	GAGE2B	EPSTI1
UTP4	TNIK	SHISA3
FOLR1	DLGAP2	BLOC1S5
SPAG5	SCARA5	KANK3
CDH18	HDAC9	DUSP9
STAMBP	FCHSD2	ITGAM
RBCK1	S100G	GPX7
CDH15	NFE2L3	BMP2
SLC25A28	CHKA	CHCHD2
ITGA3	UTS2	FERMT1
ITGA4	CFAP74	ARHGAP25
PTPN22	ZMIZ2	SVEP1
FBXW2	ANKRD33B	ABCG1
ITGB3	TMEM47	ATP11C
ITGB4	PCYT1B	COLEC12
ITGB7	INTS4	PIP4K2B
CDKN3	PCSK1N	CCT6A
AOPEP	EIF3B	SERINC2
CDKN2A	CNTN3	LAMP5
TMEM87B	TNFRSF10B	IFNLR1
TRIM16	OGDH	SLC38A5
FPGS	TNFRSF10C	DSCR4-IT1
CDK8	ZNF630	PTBP3
TAF6L	RGS10	APOBEC3B
SPTBN1	TNFRSF10A	TMEM132A
SPTB	PDE2A	ASCL2
BOD1L1	SLC2A7	MRPL57
SRP68	RN7SL846P	TTC9
TAS2R43	GRIA2	IKBIP
TAS2R40	TRHR	ITPR2
SAP130	TSKU	PFDN2
PWWP3A	ERAS	NBN
INTS1	ZKSCAN5	EIF2AK1
C16ORF89	LTO1	TOMM22
CCDC12	ARHGEF16	CD8B
CDR2	AKAP4	LHFPL3-AS2
CDR1	EDA	MCL1
ARHGEF37	RADIL	SIRPA
ITGB8	GET4	KDELR3
ITIH1	BRSK2	RINL
SREBF2	RSU1	PKIA
SRP9	PIK3CD	DPRXP4
SRMS	PRAME	GPR4
SRP19	SCML1	TMEM65
TAS2R30	DEFB108B	PYGO2
TAS2R46	RN7SL785P	IFIT1
PROB1	PDHA1	RAC1
FAM149B1	UTRN	STX6
CEBPB	TMEM240	SLC52A1
SPRYD3	MS4A5	ZNF28
CEBPA	MDM1	FOXP3
SLC49A4	SPSB1	GPR174
TMEM209	RGS22	ZNF416
CHPF	CLN8	KCND1
SENP7	PIEZO2	PDGFB
CEACAM5	SPATA31A7	NELL2
RCN3	GAGE12G	GNAQ
RNF128	UBAC1	RPS18P12
CDX4	GK	ATG5
ASPHD1	OSBPL3	ZNF280A
CDX2	KLHL6	CCT8
ZNF286A	TNFRSF10D	NFATC2
MASTL	GRIFIN	AGMAT
SSTR3	TOLLIP	ANO6
NOM1	PAGE2	SLC30A2
CENPF	CES5AP1	ENC1
BROX	EIF4G1	TBC1D23
MEF2B	ANKRD20A1	CRMP1
ZNF706	SDAD1P1	FGFR2
SSC5D	PRKACG	SLFN13
PRDM7	CABP2	GSC
DENND2B	POLR2H	RPS13P2
EGLN2	WDR74	SLCO2A1
TMEM179	TRIM4	SPIB
GADL1	FRS3	HMGN4
CEP83	B3GALT6	SPDYC
POLB	DGAT2	PSTPIP2
MYLK2	NDUFS8	WDSUB1
CIT	GSTP1	MAGEE1
ZCCHC3	BRD9	FBLIM1
TMEM201	TRA2A	DCLRE1A
EMILIN1	TBC1D22A	RRP1
CXORF38	DDX11L1	EHHADH
RBM48	RN7SL291P	CHCHD4
POLRMT	PRKCZ	HSPA8P15
DCAF8L1	CPTP	CAMKV
PON1	PORCN	CEBPG
STAT3	MIB2	JAK3
CCDC112	NXF1	ZNF813
CEACAM7	PHKA2	RPS6KA3
MALSU1	BNC2	ANXA2P2
EIF2AK4	RN7SL50P	ENTPD7
SLAMF8	LINC00972	SPR
DYNC1LI1	IGF1R	PPARGC1B
CHST12	TLR7	TNFAIP8
PROM2	CBLL2	ACY3
ST14	UBR5	ASPM
STAC	CYBB	RNF144A
SLC35E3	RN7SL15P	POFUT1
MAN2A2	RN7SKP73	RASGEF1A
POU3F2	MTDH	HEATR5B
ELOVL4	RN7SL786P	TNS3
IGSF11	SDF4	POLE2
SAGE1	ACADSB	MRC1
DDX43	INPPL1	ZBTB39
MAGEB3	FOXD4L3	SDC2
POR	EIF3E	RPS7P10
WDR54	SLC6A19	KLHL6
STAT6	RN7SL869P	IL18RAP
SCRN1	NDUFB5	MAP2K3
SPOCK2	POLA1	RBM24
SPHK2	MDGA2	BLVRB
POU5F1	BIN3	CD109
ENKD1	RN7SKP190	CARD8-AS1
STK10	SNORD93	EXOC8
CDKL5	AIP	SERTAD1
ZNF391	PPME1	PLEKHF1
MAP4	YEATS2	CBX2
CELF4	ELFN1	ZC4H2
GRIPAP1	POP1	TRMT2B
STK3	TMEM184A	SALL1
SFI1	STX5	SLC6A9
GIT2	USP27X	LSM2
FEM1A	EGFL6	ZRSR2
POU4F2	ANOS1	NRBF2
POU4F3	PSIP1	HSPA5
STK4	FAM104B	DOK1
EFCAB14	ADGRG2	PRPF6
NUP58	SEZ6L	S100P
PRAG1	TTC14	PRRT4
KEAP1	INTS1	NIPSNAP1
PIP4P2	ZFPM2	VKORC1L1
MARK3	PDCD6	MRPL30
MARS1	ZDHHC11	REM1
HORMAD1	GPR149	FAM86FP
MAT1A	RSF1	FGFR4
MATK	PAWR	JAGN1
MATN1	ANKRD65	EBPL
IZUMO2	KDM6A	CTSO
GLYATL3	GPR34	GBP3
SLC25A29	LZTS1	PDCL3
CRYBG1	RN7SL542P	GNA14
MAML3	PLEKHG5	NDUFS5
PPARD	POM121L1P	KANTR
SULT1A2	EIF4E3	TGFBI
KBTBD7	RN7SKP222	UGGT1
PPARG	SNORA11D	AC020915.2
MED1	XAGE2	RBL1
ARHGAP11A	THAP12	TMEM14C
HNRNPA1P10	NPM2	LMAN1
FSCB	VWA1	FARSA
TESPA1	SLC2A2	KLF16
ELMO1	TIMM17B	GPX8
MMP23B	ATP13A4	TNFRSF19
MC1R	CCAR2	CTPS2
TPSB2	RNA5SP343	ZIC3
C1ORF127	TAF1	PKP2
C6ORF136	FRMD4B	MIR205HG
OTUD1	MTHFD1L	DHCR24
SPACA1	OR4F16	WDR44
ALB	MFN1	RPL13P12
ALDH1A1	CDCA7L	TAGAP
SNTG1	FTHL17	PTGFRN
PPIA	CYCS	CTH
RRAGA	POLR2K	VPREB3
ALDH1B1	CHRNA2	EIF3FP3
NAV2	SH3KBP1	CLSTN1
CSPG5	ADGRL3	ITPKB
AVIL	RERE	ZSWIM1
NIPSNAP1	MAGEB4	ETV6
MCC	HOTTIP	FHDC1
FARP2	GRPR	COPA
PPOX	RN7SKP169	PPIAP11
PPP1CA	PRRG1	MEOX1
GAS7	PABIR1	PTGIR
HERC5	CACNA2D3	CCL17
ATOH7	PRKAR1B	EZR
IPO11	CTTN	ISOC1
SNTG2	GNB1	SEC61A1
UGGT1	MAP7D2	ZNF430
ALDH3B2	IQCE	FKBP4
NIN	GNAT3	DTYMK
ENOSF1	SSX6P	ZNF443
ITGA8	MAFK	RPIA
EBP	MYEOV	CLEC14A
ALDOB	MAOA	GNL3
[truncated: 3,666 more rows]
