# Supplementary material for: GRK5 as a Novel Therapeutic Target for Immune Evasion in Testicular Cancer: Insights from Multi-Omics Analysis and Immunotherapeutic Validation
Source: Biomedicines. 2025 Jul 21;13(7):1775. doi: 10.3390/biomedicines13071775 (PMC12292343; doi:10.3390/biomedicines13071775)
Supplement: Supplementary file 1 [file biomedicines-13-01775-s001.zip › Supplementary Table S4.xlsx]

## Sheet: Sheet1
key yellow genes with MM > 0.80	key green genes with MM > 0.80
CAMP	TNFRSF17
GIP	IGKJ1
DEFB124	IGKV1-5
BMP7	CD79A
FGF17	IGKV4-1
CLDN4	IGKV3-11
NLRX1	IGKV3-15
JAG1	IGKC
SSTR2	IGHJ4
NTS	IGHG1
SEMA3F	IGHJ3
FAM3B	IGHG2
WNT5A	IGKV1-12
CER1	IGHV4-28
BMP5	IGHG3
DLL4	IGHV5-51
PLXNB1	IGKV3-20
GNAI1	IGKV1-6
THPO	IGHV3-7
LTBP1	IGHV4-59
BMP4	IGHJ5
SEMA3E	IGHV3-21
IL17RC	IGLV2-11
DKK1	IGHV3-23
LGR5	IGLV2-14
HNF4A	IGKJ5
S100A16	IGHV3-30
VEGFA	IGHG4
FLT1	IGHV3-33
SEMA3B	IGLV6-57
PROC	IGLV2-23
ESM1	IGKJ4
CTSE	IGHV1-18
CLCF1	IGKV1-17
APOM	IGKV1-39
VTN	IGHV6-1
SEMA5B	IGLV2-8
WFDC2	IGHV3-11
RBP4	IGHV3-66
CRABP2	IGLC2
AGT	IGHV4-31
TCF7L2	IGHV3-53
STC1	IGKV1-8
ACKR3	IGKJ3
BMP2	IGKV1-9
KITLG	IGKV3D-11
	IGLV1-44
	IGLV3-25
	IGHV3-15
	IGKV1D-8
	IGHV3-69-1
	IGHV3-74
	IGLV1-47
	IGHV2-5
	IGHV3-49
	IGKV1D-39
	IGLV1-40
	IGHV4-34
	IGHV1-46
	IGKV3-7
	IGLC3
	IGHJ2
	IGHJ6
	IGKV1-27
	IGKV3D-20
	IGHV3-48
	IGKV2-30
	IGLV3-1
	IGLV3-21
	IGHV3-72
